# Supplementary material for: 3-Substituted Blatter Radicals: Cyclization of N-Arylguanidines and N-Arylamidines to Benzo[e][1,2,4]triazines and PhLi Addition
Source: J Org Chem. 2023 Feb 17;88(5):2999–3011. doi: 10.1021/acs.joc.2c02703 (PMC9990070; doi:10.1021/acs.joc.2c02703)
Supplement: Supplementary file 2 — jo2c02703_si_002.zip [file jo2c02703_si_002.zip]

Archive with 1,875 entries (1,678 files):
- FID/
- FID/5i/
- FID/5g/
- FID/6h/
- FID/13j/
- FID/5a/
- FID/6i/
- FID/6g/
- FID/5h/
- FID/.DS_Store
- __MACOSX/FID/._.DS_Store
- FID/12i/
- FID/16/
- FID/2g/
- FID/2i/
- FID/7l/
- FID/7k/
- FID/2h/
- FID/5m/
- FID/5c/
- FID/13h/
- FID/6j/
- FID/5k/
- FID/6c/
- FID/5l/
- FID/2m/
- FID/12m/
- FID/15/
- FID/2l/
- FID/12l/
- FID/12k/
- FID/5i/.DS_Store
- __MACOSX/FID/5i/._.DS_Store
- FID/5i/5i 1H/
- FID/5i/5i 13C/
- FID/5g/.DS_Store
- __MACOSX/FID/5g/._.DS_Store
- FID/5g/5g 1H/
- FID/5g/5g 13C/
- FID/6h/6h 1H/
- FID/6h/6h 13C/
- FID/13j/13j 1H/
- FID/13j/13j 13C/
- FID/5a/.DS_Store
- __MACOSX/FID/5a/._.DS_Store
- FID/5a/5a 1H/
- FID/5a/5a 13C/
- FID/6i/6l 1H/
- FID/6i/6i 13C/
- FID/6g/.DS_Store
- __MACOSX/FID/6g/._.DS_Store
- FID/6g/6g 13C/
- FID/6g/6g 1H/
- FID/5h/5h 1H/
- FID/5h/.DS_Store
- __MACOSX/FID/5h/._.DS_Store
- FID/5h/5h 13C/
- FID/12i/.DS_Store
- __MACOSX/FID/12i/._.DS_Store
- FID/12i/12i 13C/
- FID/12i/12i 1H/
- FID/16/.DS_Store
- __MACOSX/FID/16/._.DS_Store
- FID/16/16 13C/
- FID/16/16 1H/
- FID/2g/.DS_Store
- __MACOSX/FID/2g/._.DS_Store
- FID/2g/FID 2g 1H/
- FID/2g/FID 2g 13C/
- FID/2i/2i 1H/
- FID/2i/.DS_Store
- __MACOSX/FID/2i/._.DS_Store
- FID/2i/2i 13C/
- FID/7l/7l 1H/
- FID/7l/.DS_Store
- __MACOSX/FID/7l/._.DS_Store
- FID/7l/7l 13C/
- FID/7k/.DS_Store
- __MACOSX/FID/7k/._.DS_Store
- FID/7k/7k 13C/
- FID/7k/7k 1H/
- FID/2h/.DS_Store
- __MACOSX/FID/2h/._.DS_Store
- FID/2h/2h 1H/
- FID/2h/2h 13C/
- FID/5m/5m 13C/
- FID/5m/5m 1H/
- FID/5c/.DS_Store
- __MACOSX/FID/5c/._.DS_Store
- FID/5c/5c 1H/
- FID/5c/5c 13C/
- FID/13h/13h 13C/
- FID/13h/13h 1H/
- FID/6j/.DS_Store
- __MACOSX/FID/6j/._.DS_Store
- FID/6j/6j 1H/
- FID/6j/6j 13C/
- FID/5k/5k 13C/
- FID/5k/5k 1H/
- FID/6c/6c 13C/
- FID/6c/6c 1H/
- FID/5l/5l 1H/
- FID/5l/5l 13C/
- FID/5l/.DS_Store
- __MACOSX/FID/5l/._.DS_Store
- FID/2m/2m 1H/
- FID/2m/.DS_Store
- __MACOSX/FID/2m/._.DS_Store
- FID/2m/2m 13C/
- FID/12m/.DS_Store
- __MACOSX/FID/12m/._.DS_Store
- FID/12m/12m 13C/
- FID/12m/12m 1H/
- FID/15/.DS_Store
- __MACOSX/FID/15/._.DS_Store
- FID/15/15 1H/
- FID/15/15 13C/
- FID/2l/.DS_Store
- __MACOSX/FID/2l/._.DS_Store
- FID/2l/2l 1H/
- FID/2l/2l 13C/
- FID/12l/.DS_Store
- __MACOSX/FID/12l/._.DS_Store
- FID/12l/12l 13C/
- FID/12l/12l 1H/
- FID/12k/.DS_Store
- __MACOSX/FID/12k/._.DS_Store
- FID/12k/12k 13C/
- FID/12k/12k 1H/
- FID/5i/5i 1H/uxnmr.par
- FID/5i/5i 1H/prosol_History
- FID/5i/5i 1H/pulseprogram
- FID/5i/5i 1H/format.temp
- FID/5i/5i 1H/audita.txt
- FID/5i/5i 1H/pdata/
- FID/5i/5i 1H/fid
- FID/5i/5i 1H/shimvalues
- FID/5i/5i 1H/adcInfo_TRX2.xml
- FID/5i/5i 1H/uxnmr.info
- FID/5i/5i 1H/scon2
- FID/5i/5i 1H/pulseprogram.precomp
- FID/5i/5i 1H/vtc_pid_settings
- FID/5i/5i 1H/acqu
- FID/5i/5i 1H/topshimreport
- FID/5i/5i 1H/acqus
- FID/5i/5i 1H/specpar
- FID/5i/5i 13C/uxnmr.par
- FID/5i/5i 13C/prosol_History
- FID/5i/5i 13C/pulseprogram
- FID/5i/5i 13C/format.temp
- FID/5i/5i 13C/audita.txt
- FID/5i/5i 13C/pdata/
- FID/5i/5i 13C/cpdprg2
- FID/5i/5i 13C/fid
- FID/5i/5i 13C/adcInfo_TRX1.xml
- FID/5i/5i 13C/shimvalues
- FID/5i/5i 13C/uxnmr.info
- FID/5i/5i 13C/scon2
- FID/5i/5i 13C/pulseprogram.precomp
- FID/5i/5i 13C/vtc_pid_settings
- FID/5i/5i 13C/acqu
- FID/5i/5i 13C/acqus
- FID/5i/5i 13C/specpar
- FID/5g/5g 1H/uxnmr.par
- FID/5g/5g 1H/prosol_History
- FID/5g/5g 1H/pulseprogram
- FID/5g/5g 1H/format.temp
- FID/5g/5g 1H/audita.txt
- FID/5g/5g 1H/pdata/
- FID/5g/5g 1H/fid
- FID/5g/5g 1H/shimvalues
- FID/5g/5g 1H/adcInfo_TRX2.xml
- FID/5g/5g 1H/uxnmr.info
- FID/5g/5g 1H/scon2
- FID/5g/5g 1H/pulseprogram.precomp
- FID/5g/5g 1H/vtc_pid_settings
- FID/5g/5g 1H/acqu
- FID/5g/5g 1H/topshimreport
- FID/5g/5g 1H/acqus
- FID/5g/5g 1H/specpar
- FID/5g/5g 13C/uxnmr.par
- FID/5g/5g 13C/prosol_History
- FID/5g/5g 13C/pulseprogram
- FID/5g/5g 13C/format.temp
- FID/5g/5g 13C/audita.txt
- FID/5g/5g 13C/pdata/
- FID/5g/5g 13C/cpdprg2
- FID/5g/5g 13C/fid
- FID/5g/5g 13C/adcInfo_TRX1.xml
- FID/5g/5g 13C/shimvalues
- FID/5g/5g 13C/uxnmr.info
- FID/5g/5g 13C/scon2
- FID/5g/5g 13C/pulseprogram.precomp
- FID/5g/5g 13C/vtc_pid_settings
- FID/5g/5g 13C/acqu
- FID/5g/5g 13C/topshimreport
- FID/5g/5g 13C/acqus
- FID/5g/5g 13C/specpar
- FID/6h/6h 1H/uxnmr.par
- FID/6h/6h 1H/prosol_History
- FID/6h/6h 1H/pulseprogram
- FID/6h/6h 1H/format.temp
- FID/6h/6h 1H/audita.txt
- FID/6h/6h 1H/pdata/
- FID/6h/6h 1H/fid
- FID/6h/6h 1H/shimvalues
- FID/6h/6h 1H/adcInfo_TRX2.xml
- FID/6h/6h 1H/uxnmr.info
- FID/6h/6h 1H/scon2
- FID/6h/6h 1H/pulseprogram.precomp
- FID/6h/6h 1H/vtc_pid_settings
- FID/6h/6h 1H/acqu
- FID/6h/6h 1H/topshimreport
- FID/6h/6h 1H/acqus
- FID/6h/6h 1H/specpar
- FID/6h/6h 13C/uxnmr.par
- FID/6h/6h 13C/prosol_History
- FID/6h/6h 13C/pulseprogram
- FID/6h/6h 13C/format.temp
- FID/6h/6h 13C/audita.txt
- FID/6h/6h 13C/pdata/
- FID/6h/6h 13C/cpdprg2
- FID/6h/6h 13C/fid
- FID/6h/6h 13C/adcInfo_TRX1.xml
- FID/6h/6h 13C/shimvalues
- FID/6h/6h 13C/uxnmr.info
- FID/6h/6h 13C/scon2
- FID/6h/6h 13C/pulseprogram.precomp
- FID/6h/6h 13C/vtc_pid_settings
- FID/6h/6h 13C/acqu
- FID/6h/6h 13C/topshimreport
- FID/6h/6h 13C/acqus
- FID/6h/6h 13C/specpar
- FID/13j/13j 1H/uxnmr.par
- FID/13j/13j 1H/prosol_History
- FID/13j/13j 1H/pulseprogram
- FID/13j/13j 1H/format.temp
- FID/13j/13j 1H/audita.txt
- FID/13j/13j 1H/pdata/
- FID/13j/13j 1H/fid
- FID/13j/13j 1H/shimvalues
- FID/13j/13j 1H/adcInfo_TRX2.xml
- FID/13j/13j 1H/uxnmr.info
- FID/13j/13j 1H/scon2
- FID/13j/13j 1H/pulseprogram.precomp
- FID/13j/13j 1H/vtc_pid_settings
- FID/13j/13j 1H/acqu
- FID/13j/13j 1H/topshimreport
- FID/13j/13j 1H/acqus
- FID/13j/13j 1H/specpar
- FID/13j/13j 13C/uxnmr.par
- FID/13j/13j 13C/prosol_History
- FID/13j/13j 13C/pulseprogram
- FID/13j/13j 13C/format.temp
- FID/13j/13j 13C/audita.txt
- FID/13j/13j 13C/pdata/
- FID/13j/13j 13C/cpdprg2
- FID/13j/13j 13C/fid
- FID/13j/13j 13C/adcInfo_TRX1.xml
- FID/13j/13j 13C/shimvalues
- FID/13j/13j 13C/uxnmr.info
- FID/13j/13j 13C/scon2
- FID/13j/13j 13C/pulseprogram.precomp
- FID/13j/13j 13C/vtc_pid_settings
- FID/13j/13j 13C/acqu
- FID/13j/13j 13C/topshimreport
- FID/13j/13j 13C/acqus
- FID/13j/13j 13C/specpar
- FID/5a/5a 1H/uxnmr.par
- FID/5a/5a 1H/prosol_History
- FID/5a/5a 1H/pulseprogram
- FID/5a/5a 1H/format.temp
- FID/5a/5a 1H/audita.txt
- FID/5a/5a 1H/pdata/
- FID/5a/5a 1H/fid
- FID/5a/5a 1H/shimvalues
- FID/5a/5a 1H/adcInfo_TRX2.xml
- FID/5a/5a 1H/uxnmr.info
- FID/5a/5a 1H/scon2
- FID/5a/5a 1H/pulseprogram.precomp
- FID/5a/5a 1H/vtc_pid_settings
- FID/5a/5a 1H/acqu
- FID/5a/5a 1H/topshimreport
- FID/5a/5a 1H/acqus
- FID/5a/5a 1H/specpar
- FID/5a/5a 13C/uxnmr.par
- FID/5a/5a 13C/prosol_History
- FID/5a/5a 13C/pulseprogram
- FID/5a/5a 13C/format.temp
- FID/5a/5a 13C/audita.txt
- FID/5a/5a 13C/pdata/
- FID/5a/5a 13C/cpdprg2
- FID/5a/5a 13C/fid
- FID/5a/5a 13C/adcInfo_TRX1.xml
- FID/5a/5a 13C/shimvalues
- FID/5a/5a 13C/uxnmr.info
- FID/5a/5a 13C/scon2
- FID/5a/5a 13C/pulseprogram.precomp
- FID/5a/5a 13C/vtc_pid_settings
- FID/5a/5a 13C/acqu
[truncated: 1,575 more entries]
