# Supplementary material for: 3-Substituted Blatter Radicals: Cyclization of N-Arylguanidines and N-Arylamidines to Benzo[e][1,2,4]triazines and PhLi Addition
Source: J Org Chem. 2023 Feb 17;88(5):2999–3011. doi: 10.1021/acs.joc.2c02703 (PMC9990070; doi:10.1021/acs.joc.2c02703)
Supplement: Supplementary file 2 — jo2c02703_si_002.zip [file jo2c02703_si_002.zip › FID/5g/5g 13C/topshimreport]

New TopShim run:

version = topshim 2.0.0
date = 2021-08-27
time = 00:21:56.651
command = topshim 

1D SHIMMING

Parameters:

maximum order = 5
probe = Z163739_0262
solvent = DMSO
shim nucleus = 2H
nucleus optimised for = 13C
o1p (from lock) = 2.49 ppm
optimisation parameters = ls
linewidth 1H = 0.10 Hz
envelope shape / strictness = 2.00 / 200

Results:

initial B0 stdDev = 0.70 Hz
sample size = 3.02 cm, position = 0.03 cm
final B0 stdDev = 0.54 Hz > improvement = 1.3
envelope width = 1.20 Hz
shim changes: 
Z	-1
Z3	+9
Z4	+88
Z5	-1

duration = 35 sec
completed successfully
finished Fri Aug 27 00:22:30 2021


========================================================================
