# Supplementary material for: 3-Substituted Blatter Radicals: Cyclization of N-Arylguanidines and N-Arylamidines to Benzo[e][1,2,4]triazines and PhLi Addition
Source: J Org Chem. 2023 Feb 17;88(5):2999–3011. doi: 10.1021/acs.joc.2c02703 (PMC9990070; doi:10.1021/acs.joc.2c02703)
Supplement: Supplementary file 2 — jo2c02703_si_002.zip [file jo2c02703_si_002.zip › FID/6h/6h 1H/audita.txt]

##TITLE= Audit trail, TopSpin 4.1.1
##JCAMPDX= 5.01
##ORIGIN= Bruker BioSpin GmbH
##OWNER= root
$$ /root/.topspin-BladeEpu/local_acqu/bodz12110/3/audita.txt
##AUDIT TRAIL=  $$ (NUMBER, WHEN, WHO, WHERE, PROCESS, VERSION, WHAT)
(   1,<2021-10-22 10:46:40.029 +0000>,<CZC017C8ZB\nmrsu>,<CZC017C8ZB>,<go4>,<TopSpin 4.1.1>,
      <acquisition in progress>)
$$ D:/NMR_Data/CBMM/Zespol_28/bodz12110/3/audita.txt
(   2,<2021-10-22 10:49:34.073 +0000>,<CZC017C8ZB\nmrsu>,<CZC017C8ZB>,<go4>,<TopSpin 4.1.1>,
      <created by zg on 'Avance' (CZC017C8ZB) by user 'CZC017C8ZB\nmrsu'
       on data set with UUID '567c8818-3325-11ec-b315-0030d625a285'
       started at 2021-10-22 10:46:40.043 +0000, POWCHK enabled, PULCHK disabled,
       completed at 2021-10-22 10:49:34.072 +0000
       configuration hash MD5:
       D7 46 89 80 7A BD DE FB 8B A8 68 44 91 4E 5F 72
       double data hash MD5: 64K
       57 9A F5 86 E3 24 98 90 9E 49 1D F5 0B 85 E0 DD>)
(   3,<2021-10-22 12:49:34.540 +0200>,<nmrsu>,<CZC017C8ZB>,<xwish3>,<TopSpin 4.1.1>,
      <ICON-NMR User ID: Zespol_28
       double data hash MD5: 64K
       57 9A F5 86 E3 24 98 90 9E 49 1D F5 0B 85 E0 DD>)
##END=

$$ hash MD5
$$ 2C 6C C8 D5 99 6B 60 74 38 FA 54 D6 7B 7F CE 75
