# Supplementary material for: 3-Substituted Blatter Radicals: Cyclization of N-Arylguanidines and N-Arylamidines to Benzo[e][1,2,4]triazines and PhLi Addition
Source: J Org Chem. 2023 Feb 17;88(5):2999–3011. doi: 10.1021/acs.joc.2c02703 (PMC9990070; doi:10.1021/acs.joc.2c02703)
Supplement: Supplementary file 2 — jo2c02703_si_002.zip [file jo2c02703_si_002.zip › FID/6h/6h 13C/shimvalues]

# Wed Jan  5 05:13:46 2022
#$$PROBEIDENTIFIER=Z163739_0262
#$$PROBENAME=PI HR-BBO400S1-BBF/H/D-5.0-Z SP
#$$SHIMID=292722
#
# Active Shim Gradients
#
Z           		13277           
Z2          		432             
Z3          		-588            
Z4          		-7523           
Z5          		-931            
Z6          		2330            
Z7          		4194            
Z8          		2124            
X           		2627            
XZ          		-2539           
XZ2         		-1              
XZ3         		2034            
XZ4         		1662            
XZ5         		517             
Y           		-4653           
YZ          		3538            
YZ2         		5497            
YZ3         		-3205           
YZ4         		-1961           
YZ5         		-8236           
XY          		-256            
XYZ         		1005            
XYZ2        		2341            
XYZ3        		-225            
XYZ4        		-7719           
XYZ5        		0               
(X2-Y2)     		1193            
(X2-Y2)Z    		3892            
(X2-Y2)Z2   		783             
(X2-Y2)Z3   		1229            
(X2-Y2)Z4   		-1642           
(X2-Y2)Z5   		0               
X3          		-9741           
X3Z         		-3626           
Y3          		-2107           
Y3Z         		407             
#
# Lock Parameter
#
FIELD		4294.602
LOCKPHASE		  70.000
LOCKPOWER		 -19.000
LOCKGAIN		 110.798
LOCKDC		 -15.000
LOCKSHIFT		   2.490
LOOPGAIN		   5.000
LOOPTIME		   0.250
LOOPFILTER		 500.000
#
IEEE64_VERSION_CODE 1
#
# Shim currents 
#
SHIM_SETTING [ 1]     6878.51396886
SHIM_SETTING [ 2]    -2157.43088814
SHIM_SETTING [ 3]    -3079.68704259
SHIM_SETTING [ 4]     5292.58734372
SHIM_SETTING [ 5]    -3492.01346852
SHIM_SETTING [ 6]    -2044.66333498
SHIM_SETTING [ 7]      -96.83655229
SHIM_SETTING [ 8]    -5956.88364990
SHIM_SETTING [ 9]    -1711.34786086
SHIM_SETTING [10]    -1744.56089471
SHIM_SETTING [11]        0.00000000
SHIM_SETTING [12]    -2513.80657111
SHIM_SETTING [13]    -1699.51054647
SHIM_SETTING [14]    -2965.85064159
SHIM_SETTING [15]     2861.29330362
SHIM_SETTING [16]     3901.77333381
SHIM_SETTING [17]    -2169.82658543
SHIM_SETTING [18]     4100.66377939
SHIM_SETTING [19]     4028.59520893
SHIM_SETTING [20]     1017.78652872
SHIM_SETTING [21]     5591.68027882
SHIM_SETTING [22]    -4007.61414493
SHIM_SETTING [23]     4227.73860795
SHIM_SETTING [24]      295.19783366
SHIM_SETTING [25]     1179.52490453
SHIM_SETTING [26]    -3018.03405160
SHIM_SETTING [27]    -6482.60457299
SHIM_SETTING [28]    -2115.52976388
SHIM_SETTING [29]    -6266.97246762
SHIM_SETTING [30]    -6265.75110884
SHIM_SETTING [31]    -3181.87592901
SHIM_SETTING [32]     2321.34782589
SHIM_SETTING [33]     -568.35360392
SHIM_SETTING [34]    -2246.20810832
SHIM_SETTING [35]     6599.59471199
SHIM_SETTING [36]     4897.34534615
SHIM_SETTING [37]     4491.37216724
SHIM_SETTING [38]   -15256.16017227
SHIM_SETTING [39]    -9300.75698314
SHIM_SETTING [40]        0.00000000
