# Supplementary material for: 3-Substituted Blatter Radicals: Cyclization of N-Arylguanidines and N-Arylamidines to Benzo[e][1,2,4]triazines and PhLi Addition
Source: J Org Chem. 2023 Feb 17;88(5):2999–3011. doi: 10.1021/acs.joc.2c02703 (PMC9990070; doi:10.1021/acs.joc.2c02703)
Supplement: Supplementary file 2 — jo2c02703_si_002.zip [file jo2c02703_si_002.zip › FID/6h/6h 13C/topshimreport]

New TopShim run:

version = topshim 2.0.0
date = 2022-01-05
time = 04:19:16.132
command = topshim 

1D SHIMMING

Parameters:

maximum order = 5
probe = Z163739_0262
solvent = DMSO
shim nucleus = 2H
nucleus optimised for = 13C
o1p (from lock) = 2.49 ppm
optimisation parameters = ls
linewidth 1H = 0.10 Hz
envelope shape / strictness = 2.00 / 200

Results:

initial B0 stdDev = 22.27 Hz
sample size = 2.56 cm, position = -0.17 cm
final B0 stdDev = 1.21 Hz > improvement = 18.4
envelope width = 1.84 Hz
shim changes: 
Z	-604
Z2	-249
Z3	-474
Z4	-1315
Z5	-537

duration = 46 sec
completed successfully
finished Wed Jan  5 04:20:00 2022


========================================================================
