# Supplementary material for: 3-Substituted Blatter Radicals: Cyclization of N-Arylguanidines and N-Arylamidines to Benzo[e][1,2,4]triazines and PhLi Addition
Source: J Org Chem. 2023 Feb 17;88(5):2999–3011. doi: 10.1021/acs.joc.2c02703 (PMC9990070; doi:10.1021/acs.joc.2c02703)
Supplement: Supplementary file 2 — jo2c02703_si_002.zip [file jo2c02703_si_002.zip › FID/13j/13j 13C/audita.txt]

##TITLE= Audit trail, TopSpin 4.1.1
##JCAMPDX= 5.01
##ORIGIN= Bruker BioSpin GmbH
##OWNER= root
$$ /root/.topspin-BladeEpu/local_acqu/bodz10609/1/audita.txt
##AUDIT TRAIL=  $$ (NUMBER, WHEN, WHO, WHERE, PROCESS, VERSION, WHAT)
(   1,<2021-09-06 20:45:44.592 +0000>,<CZC017C8ZB\nmrsu>,<CZC017C8ZB>,<go4>,<TopSpin 4.1.1>,
      <acquisition in progress>)
$$ D:/NMR_Data/CBMM/Zespol_28/bodz10609/1/audita.txt
(   2,<2021-09-06 21:42:39.032 +0000>,<CZC017C8ZB\nmrsu>,<CZC017C8ZB>,<go4>,<TopSpin 4.1.1>,
      <created by zg on 'Avance' (CZC017C8ZB) by user 'CZC017C8ZB\nmrsu'
       on data set with UUID '681f765c-0f53-11ec-afd1-0030d625a285'
       started at 2021-09-06 20:45:44.604 +0000, POWCHK enabled, PULCHK disabled,
       completed at 2021-09-06 21:42:39.032 +0000
       configuration hash MD5:
       3E 34 2B AC D6 E3 11 98 9A CB 55 13 52 FF E6 D0
       double data hash MD5: 64K
       55 E7 86 03 99 0C 87 6D 32 43 EF BB 44 01 4B 03>)
(   3,<2021-09-06 23:42:38.226 +0200>,<nmrsu>,<CZC017C8ZB>,<xwish3>,<TopSpin 4.1.1>,
      <ICON-NMR User ID: Zespol_28
       double data hash MD5: 64K
       55 E7 86 03 99 0C 87 6D 32 43 EF BB 44 01 4B 03>)
##END=

$$ hash MD5
$$ 90 12 A1 9E 41 D8 F1 5E A7 4A 50 6C 57 42 3C 5E
