# Supplementary material for: 3-Substituted Blatter Radicals: Cyclization of N-Arylguanidines and N-Arylamidines to Benzo[e][1,2,4]triazines and PhLi Addition
Source: J Org Chem. 2023 Feb 17;88(5):2999–3011. doi: 10.1021/acs.joc.2c02703 (PMC9990070; doi:10.1021/acs.joc.2c02703)
Supplement: Supplementary file 2 — jo2c02703_si_002.zip [file jo2c02703_si_002.zip › FID/13j/13j 13C/adcInfo_TRX1.xml]

 <TRX channel="1">
	<summary>Optimal performance achieved</summary>
	<maxAdcModulation>
		<utcDate>06-20:47:18.333</utcDate>
		<adcModulationPercent>55</adcModulationPercent>
		<numScan>26</numScan>
		<numExp>0</numExp>
	</maxAdcModulation>
	<minAdcModulation>
		<utcDate>06-21:13:24.363</utcDate>
		<adcModulationPercent>51</adcModulationPercent>
		<numScan>497</numScan>
		<numExp>0</numExp>
	</minAdcModulation>
	<adcOverflow>no</adcOverflow>
</TRX>
