# Supplementary material for: 3-Substituted Blatter Radicals: Cyclization of N-Arylguanidines and N-Arylamidines to Benzo[e][1,2,4]triazines and PhLi Addition
Source: J Org Chem. 2023 Feb 17;88(5):2999–3011. doi: 10.1021/acs.joc.2c02703 (PMC9990070; doi:10.1021/acs.joc.2c02703)
Supplement: Supplementary file 2 — jo2c02703_si_002.zip [file jo2c02703_si_002.zip › FID/13j/13j 13C/topshimreport]

New TopShim run:

version = topshim 2.0.0
date = 2021-09-06
time = 22:45:06.376
command = topshim 

1D SHIMMING

Parameters:

maximum order = 5
probe = Z163739_0262
solvent = DMSO
shim nucleus = 2H
nucleus optimised for = 13C
o1p (from lock) = 2.49 ppm
optimisation parameters = ls
linewidth 1H = 0.10 Hz
envelope shape / strictness = 2.00 / 200

Results:

initial B0 stdDev = 2.79 Hz
sample size = 3.04 cm, position = 0.03 cm
final B0 stdDev = 0.36 Hz > improvement = 7.8
envelope width = 0.26 Hz
shim changes: 
Z	-67
Z2	-3
Z3	+6
Z4	+9
Z5	-119

duration = 34 sec
completed successfully
finished Mon Sep  6 22:45:38 2021


========================================================================
