# Supplementary material for: 3-Substituted Blatter Radicals: Cyclization of N-Arylguanidines and N-Arylamidines to Benzo[e][1,2,4]triazines and PhLi Addition
Source: J Org Chem. 2023 Feb 17;88(5):2999–3011. doi: 10.1021/acs.joc.2c02703 (PMC9990070; doi:10.1021/acs.joc.2c02703)
Supplement: Supplementary file 2 — jo2c02703_si_002.zip [file jo2c02703_si_002.zip › FID/5a/5a 1H/audita.txt]

##TITLE= Audit trail, TopSpin 4.1.1
##JCAMPDX= 5.01
##ORIGIN= Bruker BioSpin GmbH
##OWNER= root
$$ /root/.topspin-BladeEpu/local_acqu/DP-571/1/audita.txt
##AUDIT TRAIL=  $$ (NUMBER, WHEN, WHO, WHERE, PROCESS, VERSION, WHAT)
(   1,<2022-06-08 15:44:44.796 +0000>,<CZC017C8ZB\nmrsu>,<CZC017C8ZB>,<go4>,<TopSpin 4.1.1>,
      <acquisition in progress>)
$$ D:/NMR_Data/CBMM/Zespol_28/DP-571/1/audita.txt
(   2,<2022-06-08 15:47:39.374 +0000>,<CZC017C8ZB\nmrsu>,<CZC017C8ZB>,<go4>,<TopSpin 4.1.1>,
      <created by zg on 'Avance' (CZC017C8ZB) by user 'CZC017C8ZB\nmrsu'
       on data set with UUID 'eb40b14c-e741-11ec-84e2-0030d625a285'
       started at 2022-06-08 15:44:44.808 +0000, POWCHK enabled, PULCHK disabled,
       completed at 2022-06-08 15:47:39.373 +0000
       configuration hash MD5:
       01 16 46 D9 7E 35 03 B9 F1 71 99 CA 3A 0F 99 EE
       double data hash MD5: 64K
       34 36 9F BB 2C 99 84 97 63 EC 61 C7 1C 4D E1 7B>)
(   3,<2022-06-08 17:47:34.317 +0200>,<nmrsu>,<CZC017C8ZB>,<xwish3>,<TopSpin 4.1.1>,
      <ICON-NMR User ID: Zespol_28
       double data hash MD5: 64K
       34 36 9F BB 2C 99 84 97 63 EC 61 C7 1C 4D E1 7B>)
##END=

$$ hash MD5
$$ 45 AB 9E 71 82 69 1A 56 67 74 22 7D D5 15 74 DC
