# Supplementary material for: 3-Substituted Blatter Radicals: Cyclization of N-Arylguanidines and N-Arylamidines to Benzo[e][1,2,4]triazines and PhLi Addition
Source: J Org Chem. 2023 Feb 17;88(5):2999–3011. doi: 10.1021/acs.joc.2c02703 (PMC9990070; doi:10.1021/acs.joc.2c02703)
Supplement: Supplementary file 2 — jo2c02703_si_002.zip [file jo2c02703_si_002.zip › FID/5a/5a 1H/shimvalues]

# Wed Jun  8 15:47:38 2022
#$$PROBEIDENTIFIER=Z163739_0262
#$$PROBENAME=PI HR-BBO400S1-BBF/H/D-5.0-Z SP
#$$SHIMID=292722
#
# Active Shim Gradients
#
Z           		13889           
Z2          		618             
Z3          		-120            
Z4          		-6359           
Z5          		-593            
Z6          		2330            
Z7          		4194            
Z8          		2124            
X           		2618            
XZ          		-2563           
XZ2         		-1              
XZ3         		2034            
XZ4         		1662            
XZ5         		517             
Y           		-4586           
YZ          		3625            
YZ2         		5497            
YZ3         		-3205           
YZ4         		-1961           
YZ5         		-8236           
XY          		-256            
XYZ         		1005            
XYZ2        		2341            
XYZ3        		-225            
XYZ4        		-7719           
XYZ5        		0               
(X2-Y2)     		1193            
(X2-Y2)Z    		3892            
(X2-Y2)Z2   		783             
(X2-Y2)Z3   		1229            
(X2-Y2)Z4   		-1642           
(X2-Y2)Z5   		0               
X3          		-9741           
X3Z         		-3626           
Y3          		-2107           
Y3Z         		407             
#
# Lock Parameter
#
FIELD		4332.143
LOCKPHASE		  66.175
LOCKPOWER		 -27.000
LOCKGAIN		 128.500
LOCKDC		 -15.000
LOCKSHIFT		   7.240
LOOPGAIN		 -12.000
LOOPTIME		   0.400
LOOPFILTER		 100.000
#
IEEE64_VERSION_CODE 1
#
# Shim currents 
#
SHIM_SETTING [ 1]     7224.53304986
SHIM_SETTING [ 2]    -1803.89857768
SHIM_SETTING [ 3]    -2282.93591686
SHIM_SETTING [ 4]     4446.18268730
SHIM_SETTING [ 5]    -2712.09568905
SHIM_SETTING [ 6]    -2118.05580635
SHIM_SETTING [ 7]     1606.83038335
SHIM_SETTING [ 8]    -5171.01886657
SHIM_SETTING [ 9]    -1029.06462981
SHIM_SETTING [10]    -1497.52668625
SHIM_SETTING [11]        0.00000000
SHIM_SETTING [12]    -2513.80700000
SHIM_SETTING [13]    -1699.51100000
SHIM_SETTING [14]    -2965.85100000
SHIM_SETTING [15]     2829.79700000
SHIM_SETTING [16]     3917.49800000
SHIM_SETTING [17]    -2189.86800000
SHIM_SETTING [18]     4103.24100000
SHIM_SETTING [19]     4020.28100000
SHIM_SETTING [20]     1017.83600000
SHIM_SETTING [21]     5591.68000000
SHIM_SETTING [22]    -4007.61400000
SHIM_SETTING [23]     4227.73900000
SHIM_SETTING [24]      295.19800000
SHIM_SETTING [25]     1179.52500000
SHIM_SETTING [26]    -3018.03400000
SHIM_SETTING [27]    -6482.60500000
SHIM_SETTING [28]    -1968.39000000
SHIM_SETTING [29]    -6266.97200000
SHIM_SETTING [30]    -6265.75100000
SHIM_SETTING [31]    -3073.61000000
SHIM_SETTING [32]     2294.48800000
SHIM_SETTING [33]     -568.35400000
SHIM_SETTING [34]    -2246.20800000
SHIM_SETTING [35]     6599.59500000
SHIM_SETTING [36]     4897.34500000
SHIM_SETTING [37]     4507.47800000
SHIM_SETTING [38]   -15209.23200000
SHIM_SETTING [39]    -9275.83400000
SHIM_SETTING [40]        0.00000000
