# Supplementary material for: 3-Substituted Blatter Radicals: Cyclization of N-Arylguanidines and N-Arylamidines to Benzo[e][1,2,4]triazines and PhLi Addition
Source: J Org Chem. 2023 Feb 17;88(5):2999–3011. doi: 10.1021/acs.joc.2c02703 (PMC9990070; doi:10.1021/acs.joc.2c02703)
Supplement: Supplementary file 2 — jo2c02703_si_002.zip [file jo2c02703_si_002.zip › FID/5a/5a 13C/audita.txt]

##TITLE= Audit trail, TopSpin 4.1.1
##JCAMPDX= 5.01
##ORIGIN= Bruker BioSpin GmbH
##OWNER= root
$$ /root/.topspin-BladeEpu/local_acqu/DP-571/2/audita.txt
##AUDIT TRAIL=  $$ (NUMBER, WHEN, WHO, WHERE, PROCESS, VERSION, WHAT)
(   1,<2022-06-10 04:24:13.117 +0000>,<CZC017C8ZB\nmrsu>,<CZC017C8ZB>,<go4>,<TopSpin 4.1.1>,
      <acquisition in progress>)
$$ D:/NMR_Data/CBMM/Zespol_28/DP-571/2/audita.txt
(   2,<2022-06-10 06:17:52.768 +0000>,<CZC017C8ZB\nmrsu>,<CZC017C8ZB>,<go4>,<TopSpin 4.1.1>,
      <created by zg on 'Avance' (CZC017C8ZB) by user 'CZC017C8ZB\nmrsu'
       on data set with UUID '2e7ebb78-e875-11ec-adb8-0030d625a285'
       started at 2022-06-10 04:24:13.128 +0000, POWCHK enabled, PULCHK disabled,
       completed at 2022-06-10 06:17:52.767 +0000
       configuration hash MD5:
       01 16 46 D9 7E 35 03 B9 F1 71 99 CA 3A 0F 99 EE
       double data hash MD5: 64K
       42 10 71 2D D7 B7 25 14 CD 66 F3 5A CE D9 40 17>)
(   3,<2022-06-10 08:17:47.425 +0200>,<nmrsu>,<CZC017C8ZB>,<xwish3>,<TopSpin 4.1.1>,
      <ICON-NMR User ID: Zespol_28
       double data hash MD5: 64K
       42 10 71 2D D7 B7 25 14 CD 66 F3 5A CE D9 40 17>)
##END=

$$ hash MD5
$$ 45 02 C0 96 0D A1 D3 B2 AA BD 81 81 CD 6E 72 3B
