# Supplementary material for: 3-Substituted Blatter Radicals: Cyclization of N-Arylguanidines and N-Arylamidines to Benzo[e][1,2,4]triazines and PhLi Addition
Source: J Org Chem. 2023 Feb 17;88(5):2999–3011. doi: 10.1021/acs.joc.2c02703 (PMC9990070; doi:10.1021/acs.joc.2c02703)
Supplement: Supplementary file 2 — jo2c02703_si_002.zip [file jo2c02703_si_002.zip › FID/5a/5a 13C/topshimreport]

New TopShim run:

version = topshim 2.0.0
date = 2022-06-10
time = 06:22:27.058
command = topshim 

1D SHIMMING

Parameters:

maximum order = 5
probe = Z163739_0262
solvent = CDCl3
shim nucleus = 2H
nucleus optimised for = 13C
o1p (from lock) = 7.24 ppm
optimisation parameters = ls
linewidth 1H = 0.10 Hz
envelope shape / strictness = 2.00 / 200

Results:

initial B0 stdDev = 5.01 Hz
sample size = 2.78 cm, position = -0.06 cm
final B0 stdDev = 0.28 Hz > improvement = 17.6
envelope width = 0.60 Hz
shim changes: 
Z	-162
Z2	-62
Z3	-93
Z4	-491
Z5	-228

duration = 1 min 36 sec
completed successfully
finished Fri Jun 10 06:24:01 2022


========================================================================
