# Supplementary material for: 3-Substituted Blatter Radicals: Cyclization of N-Arylguanidines and N-Arylamidines to Benzo[e][1,2,4]triazines and PhLi Addition
Source: J Org Chem. 2023 Feb 17;88(5):2999–3011. doi: 10.1021/acs.joc.2c02703 (PMC9990070; doi:10.1021/acs.joc.2c02703)
Supplement: Supplementary file 2 — jo2c02703_si_002.zip [file jo2c02703_si_002.zip › FID/6i/6l 1H/audita.txt]

##TITLE= Audit trail, TopSpin 4.1.1
##JCAMPDX= 5.01
##ORIGIN= Bruker BioSpin GmbH
##OWNER= root
$$ /root/.topspin-BladeEpu/local_acqu/bodz12909/2/audita.txt
##AUDIT TRAIL=  $$ (NUMBER, WHEN, WHO, WHERE, PROCESS, VERSION, WHAT)
(   1,<2021-09-29 13:15:28.556 +0000>,<CZC017C8ZB\nmrsu>,<CZC017C8ZB>,<go4>,<TopSpin 4.1.1>,
      <acquisition in progress>)
$$ D:/NMR_Data/CBMM/Zespol_28/bodz12909/2/audita.txt
(   2,<2021-09-29 13:18:23.136 +0000>,<CZC017C8ZB\nmrsu>,<CZC017C8ZB>,<go4>,<TopSpin 4.1.1>,
      <created by zg on 'Avance' (CZC017C8ZB) by user 'CZC017C8ZB\nmrsu'
       on data set with UUID '50d1ee5e-2127-11ec-a905-0030d625a285'
       started at 2021-09-29 13:15:28.569 +0000, POWCHK enabled, PULCHK disabled,
       completed at 2021-09-29 13:18:23.135 +0000
       configuration hash MD5:
       19 77 D0 D8 41 C2 A8 28 62 2E D9 03 7F 0C C8 B1
       double data hash MD5: 64K
       CD A7 C2 94 06 D1 75 86 C3 33 A7 DE 58 B9 7C 24>)
(   3,<2021-09-29 15:18:20.134 +0200>,<nmrsu>,<CZC017C8ZB>,<xwish3>,<TopSpin 4.1.1>,
      <ICON-NMR User ID: Zespol_28
       double data hash MD5: 64K
       CD A7 C2 94 06 D1 75 86 C3 33 A7 DE 58 B9 7C 24>)
##END=

$$ hash MD5
$$ 4A 75 7C 0B EB FA 8B 1A E8 AA 7E 59 C4 C0 0D 75
