# Supplementary material for: 3-Substituted Blatter Radicals: Cyclization of N-Arylguanidines and N-Arylamidines to Benzo[e][1,2,4]triazines and PhLi Addition
Source: J Org Chem. 2023 Feb 17;88(5):2999–3011. doi: 10.1021/acs.joc.2c02703 (PMC9990070; doi:10.1021/acs.joc.2c02703)
Supplement: Supplementary file 2 — jo2c02703_si_002.zip [file jo2c02703_si_002.zip › FID/6i/6i 13C/shimvalues]

# Thu Sep 30 23:47:51 2021
#$$PROBEIDENTIFIER=Z163739_0262
#$$PROBENAME=PI HR-BBO400S1-BBF/H/D-5.0-Z SP
#$$SHIMID=292722
#
# Active Shim Gradients
#
Z           		13646           
Z2          		695             
Z3          		-120            
Z4          		-6246           
Z5          		-352            
Z6          		2330            
Z7          		4194            
Z8          		2124            
X           		2763            
XZ          		-2609           
XZ2         		50              
XZ3         		2090            
XZ4         		1338            
XZ5         		22              
Y           		-4839           
YZ          		3713            
YZ2         		5534            
YZ3         		-3480           
YZ4         		-1904           
YZ5         		-5814           
XY          		-138            
XYZ         		1066            
XYZ2        		2767            
XYZ3        		-652            
XYZ4        		-9582           
XYZ5        		0               
(X2-Y2)     		1064            
(X2-Y2)Z    		3817            
(X2-Y2)Z2   		848             
(X2-Y2)Z3   		1319            
(X2-Y2)Z4   		-1707           
(X2-Y2)Z5   		0               
X3          		-9018           
X3Z         		-3197           
Y3          		-1901           
Y3Z         		605             
#
# Lock Parameter
#
FIELD		4247.509
LOCKPHASE		  70.000
LOCKPOWER		 -19.000
LOCKGAIN		 104.977
LOCKDC		 -15.000
LOCKSHIFT		   2.490
LOOPGAIN		   5.000
LOOPTIME		   0.250
LOOPFILTER		 500.000
#
IEEE64_VERSION_CODE 1
#
# Shim currents 
#
SHIM_SETTING [ 1]     7113.12320447
SHIM_SETTING [ 2]    -1710.79795314
SHIM_SETTING [ 3]    -2088.79118329
SHIM_SETTING [ 4]     4363.57920631
SHIM_SETTING [ 5]    -2453.21525890
SHIM_SETTING [ 6]    -2307.92496619
SHIM_SETTING [ 7]     1934.64230270
SHIM_SETTING [ 8]    -5206.81883238
SHIM_SETTING [ 9]     -880.07297324
SHIM_SETTING [10]    -1529.35335060
SHIM_SETTING [11]        0.00000000
SHIM_SETTING [12]    -2505.18500000
SHIM_SETTING [13]    -1295.93500000
SHIM_SETTING [14]    -2823.07800000
SHIM_SETTING [15]     2647.04629779
SHIM_SETTING [16]     4069.75429779
SHIM_SETTING [17]    -1941.86531101
SHIM_SETTING [18]     4728.02468899
SHIM_SETTING [19]     3359.68900360
SHIM_SETTING [20]     1285.25500360
SHIM_SETTING [21]     5534.80800000
SHIM_SETTING [22]    -4047.56100000
SHIM_SETTING [23]     4007.75900000
SHIM_SETTING [24]      294.45600000
SHIM_SETTING [25]     1138.45300000
SHIM_SETTING [26]    -3205.44100000
SHIM_SETTING [27]    -5923.96300000
SHIM_SETTING [28]    -1445.36032865
SHIM_SETTING [29]    -8086.03800000
SHIM_SETTING [30]    -7259.40800000
SHIM_SETTING [31]    -2549.36475036
SHIM_SETTING [32]     1458.44167135
SHIM_SETTING [33]    -1185.30700000
SHIM_SETTING [34]    -2354.71200000
SHIM_SETTING [35]     8580.62900000
SHIM_SETTING [36]     6253.85200000
SHIM_SETTING [37]     2178.45389988
SHIM_SETTING [38]   -13053.85510012
SHIM_SETTING [39]   -10468.74075036
SHIM_SETTING [40]        0.00000000
