# Supplementary material for: 3-Substituted Blatter Radicals: Cyclization of N-Arylguanidines and N-Arylamidines to Benzo[e][1,2,4]triazines and PhLi Addition
Source: J Org Chem. 2023 Feb 17;88(5):2999–3011. doi: 10.1021/acs.joc.2c02703 (PMC9990070; doi:10.1021/acs.joc.2c02703)
Supplement: Supplementary file 2 — jo2c02703_si_002.zip [file jo2c02703_si_002.zip › FID/6g/6g 13C/audita.txt]

##TITLE= Audit trail, TopSpin 4.1.1
##JCAMPDX= 5.01
##ORIGIN= Bruker BioSpin GmbH
##OWNER= root
$$ /root/.topspin-BladeEpu/local_acqu/DP-amidynamorph/2/audita.txt
##AUDIT TRAIL=  $$ (NUMBER, WHEN, WHO, WHERE, PROCESS, VERSION, WHAT)
(   1,<2021-12-10 00:13:38.268 +0000>,<CZC017C8ZB\nmrsu>,<CZC017C8ZB>,<go4>,<TopSpin 4.1.1>,
      <acquisition in progress>)
$$ D:/NMR_Data/CBMM/Zespol_28/DP-amidynamorph/2/audita.txt
(   2,<2021-12-10 01:10:33.657 +0000>,<CZC017C8ZB\nmrsu>,<CZC017C8ZB>,<go4>,<TopSpin 4.1.1>,
      <created by zg on 'Avance' (CZC017C8ZB) by user 'CZC017C8ZB\nmrsu'
       on data set with UUID '05d7f3a8-594e-11ec-a8d1-0030d625a285'
       started at 2021-12-10 00:13:38.279 +0000, POWCHK enabled, PULCHK disabled,
       completed at 2021-12-10 01:10:33.656 +0000
       configuration hash MD5:
       D7 46 89 80 7A BD DE FB 8B A8 68 44 91 4E 5F 72
       double data hash MD5: 64K
       C3 20 39 65 84 80 FF 20 FB 3B 91 D9 C5 5C DC 70>)
(   3,<2021-12-10 02:10:32.700 +0100>,<nmrsu>,<CZC017C8ZB>,<xwish3>,<TopSpin 4.1.1>,
      <ICON-NMR User ID: Zespol_28
       double data hash MD5: 64K
       C3 20 39 65 84 80 FF 20 FB 3B 91 D9 C5 5C DC 70>)
##END=

$$ hash MD5
$$ C6 32 01 70 C3 9C 04 E0 70 15 49 9B 8E F7 9B FA
