# Supplementary material for: 3-Substituted Blatter Radicals: Cyclization of N-Arylguanidines and N-Arylamidines to Benzo[e][1,2,4]triazines and PhLi Addition
Source: J Org Chem. 2023 Feb 17;88(5):2999–3011. doi: 10.1021/acs.joc.2c02703 (PMC9990070; doi:10.1021/acs.joc.2c02703)
Supplement: Supplementary file 2 — jo2c02703_si_002.zip [file jo2c02703_si_002.zip › FID/6g/6g 13C/shimvalues]

# Fri Dec 10 01:10:32 2021
#$$PROBEIDENTIFIER=Z163739_0262
#$$PROBENAME=PI HR-BBO400S1-BBF/H/D-5.0-Z SP
#$$SHIMID=292722
#
# Active Shim Gradients
#
Z           		13619           
Z2          		686             
Z3          		-109            
Z4          		-6304           
Z5          		-548            
Z6          		2330            
Z7          		4194            
Z8          		2124            
X           		2666            
XZ          		-2539           
XZ2         		-1              
XZ3         		2034            
XZ4         		1662            
XZ5         		517             
Y           		-4712           
YZ          		3538            
YZ2         		5497            
YZ3         		-3205           
YZ4         		-1961           
YZ5         		-8236           
XY          		-256            
XYZ         		1005            
XYZ2        		2341            
XYZ3        		-225            
XYZ4        		-7719           
XYZ5        		0               
(X2-Y2)     		1193            
(X2-Y2)Z    		3892            
(X2-Y2)Z2   		783             
(X2-Y2)Z3   		1229            
(X2-Y2)Z4   		-1642           
(X2-Y2)Z5   		0               
X3          		-9741           
X3Z         		-3626           
Y3          		-2107           
Y3Z         		407             
#
# Lock Parameter
#
FIELD		4280.369
LOCKPHASE		  70.000
LOCKPOWER		 -19.000
LOCKGAIN		 101.755
LOCKDC		 -15.000
LOCKSHIFT		   2.490
LOOPGAIN		   5.000
LOOPTIME		   0.250
LOOPFILTER		 500.000
#
IEEE64_VERSION_CODE 1
#
# Shim currents 
#
SHIM_SETTING [ 1]     7095.41514776
SHIM_SETTING [ 2]    -1728.59954209
SHIM_SETTING [ 3]    -2249.35243996
SHIM_SETTING [ 4]     4405.68570206
SHIM_SETTING [ 5]    -2667.49285576
SHIM_SETTING [ 6]    -2128.79545268
SHIM_SETTING [ 7]     1734.82721681
SHIM_SETTING [ 8]    -5131.03100089
SHIM_SETTING [ 9]     -965.48685150
SHIM_SETTING [10]    -1490.26743225
SHIM_SETTING [11]        0.00000000
SHIM_SETTING [12]    -2513.80657111
SHIM_SETTING [13]    -1699.51054647
SHIM_SETTING [14]    -2965.85064159
SHIM_SETTING [15]     2896.51334491
SHIM_SETTING [16]     3936.99337510
SHIM_SETTING [17]    -2130.82658543
SHIM_SETTING [18]     4139.66377939
SHIM_SETTING [19]     4047.05288805
SHIM_SETTING [20]     1036.24420784
SHIM_SETTING [21]     5591.68027882
SHIM_SETTING [22]    -4007.61414493
SHIM_SETTING [23]     4227.73860795
SHIM_SETTING [24]      295.19783366
SHIM_SETTING [25]     1179.52490453
SHIM_SETTING [26]    -3018.03405160
SHIM_SETTING [27]    -6482.60457299
SHIM_SETTING [28]    -2168.81136480
SHIM_SETTING [29]    -6266.97246762
SHIM_SETTING [30]    -6265.75110884
SHIM_SETTING [31]    -3240.87592901
SHIM_SETTING [32]     2268.06622497
SHIM_SETTING [33]     -568.35360392
SHIM_SETTING [34]    -2246.20810832
SHIM_SETTING [35]     6599.59471199
SHIM_SETTING [36]     4897.34534615
SHIM_SETTING [37]     4463.44901166
SHIM_SETTING [38]   -15284.08332785
SHIM_SETTING [39]    -9359.75698314
SHIM_SETTING [40]        0.00000000
